# Supplementary material for: The effect of virtual reality-based balance training on motor learning and postural control in healthy adults: a randomized preliminary study
Source: Biomed Eng Online. 2018 Sep 18;17:124. doi: 10.1186/s12938-018-0550-0 (PMC6145375; doi:10.1186/s12938-018-0550-0)
Supplement: Supplementary file 1 — Additional file 1. The gradient of slope determined from all sessions in each game. This excel file describes the way to compute the gradient of slope to define the plateau phase in each game. The scores from a fitted curve, using the power law function, are used to determine the slope. [file 12938_2018_550_MOESM1_ESM.xlsx]

## Sheet: Sheet1
Additional file 1		The gradient of slope determined from all sessions in each game.
Game 1	Matching color
	Average Score	Power law			Slope gradient
1	311.667	312.4
2	362.5	382.3
3	458.333	427.542		115.142	57.5709
4	473.75	461.763		79.4633	39.7316
5	502.083	489.59		62.0484	31.0242
6	490.833	513.195		51.4319	25.7159
7	516.667	533.783		44.193	22.0965
8	540.833	552.098		38.9033	19.4517
9	550	568.633		34.85	17.425
10	606.667	583.733		31.6343	15.8172
11	605	597.648		29.0143	14.5072
12	614.583	610.567		26.8343	13.4172
Game 2	Bakery
	Average Score	Power law			Slope gradient
1	267.083	273.07
2	324.167	318.735
3	367.5	348.49		75.4201	37.71
4	355.833	371.093		52.3574	26.1787
5	399.167	389.53		41.0395	20.5198
6	395.833	405.208		34.1155	17.0577
7	398.75	418.911		29.3816	14.6908
8	431.667	431.123		25.9149	12.9575
9	451.667	442.165		23.2537	11.6268
10	458.75	452.262		21.139	10.5695
11	460.417	461.578		19.4136	9.7068
12	471.25	470.238		17.9762	8.98809
Game 3	Memo number
	Average Score	Power law			Slope gradient
1	174.583	176.5
2	217.083	216.247
3	245.833	238.54		62.0403	31.0201
4	258.333	253.944		37.6975	18.8487
5	256.667	265.662		27.1214	13.5607
6	267.083	275.088		21.1441	10.572
7	278.75	282.957		17.295	8.64752
8	292.083	289.698		14.6098	7.3049
9	312.5	295.588		12.631	6.31549
10	290.417	300.811		11.1132	5.55662
11	300	305.501		9.91301	4.95651
12	316.25	309.752		8.94064	4.47032
